# Supplementary material for: Spinal Cystic Echinococcosis – A Systematic Analysis and Review of the Literature: Part 1. Epidemiology and Anatomy
Source: PLoS Negl Trop Dis. 2013 Sep 19;7(9):e2450. doi: 10.1371/journal.pntd.0002450 (PMC3783062; doi:10.1371/journal.pntd.0002450)
Supplement: References S1 — Reference list of included and excluded publications. (ZIP) [file pntd.0002450.s003.zip]

Archive with 1 entries (1 files):
- Supporting Information S1.doc
